# Supplementary material for: Acute Bronchitis and Bronchiolitis Infection in Children with Asthma and Allergic Rhinitis: A Retrospective Cohort Study Based on 5,027,486 Children in Taiwan
Source: Viruses. 2023 Mar 22;15(3):810. doi: 10.3390/v15030810 (PMC10054660; doi:10.3390/v15030810)
Supplement: Supplementary file 1 [file viruses-15-00810-s001.zip]

Archive with 1 entries (1 files):
- viruses-2279072-supplementary.pdf
